# Supplementary material for: Comparative Three‐Barcode Phylogenetics and Soil Microbiomes of Planted and Wild Arbutus Strawberry Trees
Source: Plant Direct. 2025 May 8;9(5):e70078. doi: 10.1002/pld3.70078 (PMC12059276; doi:10.1002/pld3.70078)
Supplement: Supplementary file 1 — Data S1 Supplementary Material. [file PLD3-9-e70078-s001.xlsx]

## Sheet: Annual Weather Measures
LOCATION	RELEVANT SAMPLING SITES	SAMPLING DATES	ANNUAL PRECIPITATION (sum of cm)	ANNUAL AVERAGE TEMPERATURE (°C)	WEATHER YEAR
EL CAJON	A	2/2/2021 & 7/3/2021	27.559	18.667	2021
SD MONTGOMERY FIELD	B-D	1/23/2021 & 6/18/2021	21.717	18	2021
POWAY VALLEY	E	2022-10-05	17.45	17	2022
BORREGO DESERT	F*	2022-05-08	7.01	23.833	2022
BORREGO DESERT	G*	3/3/2021 & 6/18/2021	7.823	24.167	2021
POTTER VALLEY	H*	2022-06-28	76.886	15.333	2022
HVAR	I*	2021-09-20	83.5	27.4333	2021

## Sheet: Spring Weather Measurements
LOCATION	RELEVANT SAMPLING SITES	SAMPLING DATES	PRECIPITATION (sum of cm)	AVERAGE TEMPERATURE (°C)	WEATHER YEAR
EL CAJON	A	2/2/2021 & 7/3/2021	6.147	16.63	2021
SD MONTGOMERY FIELD	B-D	1/23/2021 & 6/18/2021	6.045	16.093	2021
POWAY VALLEY	E	2022-10-05	4.623	14.907	2022
BORREGO DESERT	F*	2022-05-08	0.305	23.056	2022
BORREGO DESERT	G*	3/3/2021 & 6/18/2021	3.607	22.056	2021
POTTER VALLEY	H*	2022-06-28	15.164	13.148	2022
HVAR	I*	2021-09-20	10	14.633	2021

## Sheet: Summer Measurements
LOCATION	RELEVANT SAMPLING SITES	SAMPLING DATES	PRECIPITATION (sum of cm)	AVERAGE TEMPERATURE (°C)	WEATHER YEAR
EL CAJON	A	2/2/2021 & 7/3/2021	0.305	24	2021
SD MONTGOMERY FIELD	B-D	1/23/2021 & 6/18/2021	0.229	22.148	2021
POWAY VALLEY	E	2022-10-05	0.127	23.739	2022
BORREGO DESERT	F*	2022-05-08	0.457	33.444	2022
BORREGO DESERT	G*	3/3/2021 & 6/18/2021	1.5	34.089	2021
POTTER VALLEY	H*	2022-06-28	3.278	22.944	2022
HVAR	I*	2021-09-20	5.01	37.733	2021

## Sheet: Fall Weather Measurements
LOCATION	RELEVANT SAMPLING SITES	SAMPLING DATES	PRECIPITATION (sum of cm)	AVERAGE TEMPERATURE (°C)	WEATHER YEAR
EL CAJON	A	2/2/2021 & 7/3/2021	3.277	20.593	2021
SD MONTGOMERY FIELD	B-D	1/23/2021 & 6/18/2021	5.385	20.037	2021
POWAY VALLEY	E	2022-10-05	4.674	18.426	2022
BORREGO DESERT	F*	2022-05-08	5.69	23.963	2022
BORREGO DESERT	G*	3/3/2021 & 6/18/2021	0.305	25.222	2021
POTTER VALLEY	H*	2022-06-28	10.389	16.37	2022
HVAR	I*	2021-09-20	46.46	30.533	2021

## Sheet: Winter Weather Measurements
LOCATION	RELEVANT SAMPLING SITES	SAMPLING DATES	PRECIPITATION (sum of cm)	AVERAGE TEMPERATURE (°C)	WEATHER YEAR
EL CAJON	A	2/2/2021 & 7/3/2021	17.831	13.463	2021
SD MONTGOMERY FIELD	B-D	1/23/2021 & 6/18/2021	12.751	13.704	2021
POWAY VALLEY	E	2022-10-05	8.026	10.85	2022
BORREGO DESERT	F*	2022-05-08	0.559	14.907	2022
BORREGO DESERT	G*	3/3/2021 & 6/18/2021	4.216	15.352	2021
POTTER VALLEY	H*	2022-06-28	34.874	8.87	2022
HVAR	I*	2021-09-20	22.04	9.367	2021
