# Supplementary material for: Comparative Three‐Barcode Phylogenetics and Soil Microbiomes of Planted and Wild Arbutus Strawberry Trees
Source: Plant Direct. 2025 May 8;9(5):e70078. doi: 10.1002/pld3.70078 (PMC12059276; doi:10.1002/pld3.70078)
Supplement: Supplementary file 2 — Table S1 Sources of barcoding target sequences for selected outgroups: Glycine max , Zea mays , Oryza sativa , and Arabidopsis thaliana . Table S2. 16 s rRNA read counts per soil sample after sequencing, filtering, merging paired‐end reads, and removing chimeras. Table S3. Fruit chemistry raw data values as percentages of fruit as sampled or as dry‐matter. Table S4. Soil chemical analysis raw data values from soil samples pooled by individual tree. [file PLD3-9-e70078-s002.xlsx]

## Sheet: Table S1
Table S1. Sources of barcoding target sequences for selected outgroups: Glycine max, Zea mays, Oryza sativa, and Arabidopsis thaliana.
Barcode	Outgroup	Accession Number
matK	Zea mays	NC_001666.2
	Glycine max	NC_007942.1
	Arabidopsis thaliana	NC_000932.1
	Oryza sativa	NC_031333.1
rbcL	Zea mays	NC_001666.2
	Glycine max	NC_007942.1
	Arabidopsis thaliana	NC_000932.1
	Oryza sativa	NC_031333.1
trnH-psbA	Zea mays	GU575286.1
	Glycine max	MK090055.1
	Arabidopsis thaliana	MG886608.1
	Oryza sativa	MN942408.1

## Sheet: Table S2
Table S2. 16s rRNA read counts per soil sample after sequencing, filtering, merging paired-end reads, and removing chimeras.
Sample	input	filtered	merged	nonchimeric
I3*	1958152	1569827	1129058	770681
I2*	1691953	1384346	977694	676695
I1*	1903529	1502210	1047499	706076
D4	1415320	1180803	821637	582460
D3	1963338	1599872	1156830	758436
D2	938223	500685	312757	253105
D1	1092184	888216	586195	430721
G4*	1474657	1184790	745285	549419
G3*	1677159	1347285	876235	549249
G2*	1587947	1265334	782876	526751
G1*	1282177	1033289	616721	428349
A4	1360372	1114221	753488	477950
A2	1795712	1460680	1047978	632328
A3	2387009	1948309	1445989	813942
A1	1719452	1396252	993902	586731
C1	1513910	1239310	846300	524733
C2	2237575	1830740	1313093	768493
C3	48446	38607	17340	16510
C4	2207687	1808888	1331566	727410
B3	150461	119865	64726	59102
B4	3149792	2525386	1908846	1095047
B1	276787	220861	115318	97332
B2	1677143	1360196	968279	596139
F1*	1989224	1559828	1026113	634592
F2*	1900740	1509621	1026894	644641
F3*	1891846	1509197	1097399	671991
F4*	2807225	2207725	1662693	916586
H6*	1884817	1553535	1047762	710294
H4*	2389022	1899946	1350563	851709
H5*	1618489	1288728	873147	585469
H2*	2105100	1673946	1157527	739573
H3*	2350831	1861501	1224442	793947
H1*	1699794	1376028	877056	605433
E3	2413730	1939315	1382689	822156
E2	1839099	1465592	1080356	620230
E1	2109635	1703519	1313028	709983

## Sheet: Table S3
Table S3. Fruit chemistry raw data values as percentages of fruit as sampled or as dry-matter.
	Standard Analysis (by wet chemistry)								Mineral Analysis																						Ca:P Ratio
	As Sampled				Dry-Matter				As Sampled											Dry Matter
	Crude Protein	Crude Fiber	Moisture	Dry Matter	Crude Protein	Crude Fiber	Moisture	Dry Matter	P	K	Ca	Mg	S	Mn (ppm)	Fe (ppm)	Al (ppm)	Cu (ppm)	Zn (ppm)	Na (ppm)	P	K	Ca	Mg	S	Mn	Fe	Al	Cu	Zn	Na
I3*	0.033	0.319	0.035	0.965	0.034	0.331	0	1	0.001	0.0074	0.0027	0.0006	0.0001	< 5	40	29	< 5	13	199	0.001	0.0077	0.0028	0.0006	0.0001	< 5	41	30	< 5	13	206	2.84
I2*	0.041	0.38	0.034	0.966	0.043	0.393	0	1	0.0008	0.0088	0.0019	0.0005	0.0002	< 5	30	26	< 5	12	190	0.0008	0.0091	0.002	0.0005	0.0002	< 5	31	27	< 5	12	197	2.36
I1*	0.041	0.277	0.045	0.955	0.043	0.29	0	1	0.0008	0.0089	0.0029	0.0007	0.0002	< 5	38	38	< 5	12	292	0.0008	0.0093	0.003	0.0007	0.0002	< 5	40	40	< 5	13	306	3.78
C	0.012	0.125	0.112	0.888	0.013	0.14	0	1	0.0007	0.0054	0.0025	0.0007	0.0002	< 5	30	28	< 5	10	164	0.0007	0.0061	0.0028	0.0008	0.0002	< 6	34	32	< 6	11	185	3.77
B	0.011	0.124	0.108	0.892	0.013	0.139	0	1	0.0009	0.0073	0.0011	0.0004	0.0002	< 5	29	33	< 5	14	461	0.001	0.0082	0.0013	0.0005	0.0002	< 6	32	37	< 6	16	517	1.33
G*	0.013	0.435	0.069	0.931	0.014	0.467	0	1	0.0007	0.0079	0.0011	0.0004	0.0001	< 5	18	10	< 5	11	< 50	0.0007	0.0085	0.0011	0.0005	0.0001	< 5	19	11	< 5	12	< 54	1.63
F*	0.016	0.148	0.659	0.341	0.048	0.433	0	1	0.0004	0.002	0.0005	0.0002	0.0001	3	14	5	2	6	41	0.0011	0.0059	0.0014	0.0006	0.0002	8	41	15	6	18	120	1.34
H*	0.012	0.09	0.568	0.432	0.028	0.209	0	1	0.0004	0.0032	0.0015	0.0004	0.0001	2	18	12	3	7	82	0.0009	0.0073	0.0036	0.0008	0.0002	4	43	27	6	15	189	3.87
D	0.007	0.046	0.684	0.316	0.024	0.146	0	1	0.0004	0.0025	0.0005	0.0002	0.0001	2	24	28	2	6	351	0.0012	0.0078	0.0017	0.0005	0.0003	7	76	90	6	18	1110	2.4
A	0.01	0.107	0.578	0.424	0.023	0.255	0	1	0.0005	0.0038	0.0013	0.0004	0.0001	2	19	8	3	8	72	0.0012	0.009	0.0031	0.0008	0.0003	5	45	19	6	18	171	3.22

## Sheet: Table S4
Table S4. Soil chemical analysis raw data values from soil samples pooled by individual tree.
	ppm CaCO3/pH			%	meq/ 100g	Mehlich 1 mg/kg (ppm)
	LBC†	LBCeq‡	pH	Base Sat.	CEC§	Ca	Cd	Cr	Cu	Fe	K	Mg	Mn	Mo	Na	Ni	P	Pb	Zn	TOC¶
I3*	1259	3651.1	7.3	100	82.9032	15269.1	0.12	0.12	0.62	3.0435	401.009	602.842	32.3913	0.12	116.32	0.12	19.6895	0.05	3.4006	18.34
I2*	1470	4263	7.02	100	95.0349	17191.1	0.3664	0.2586	0.86	19.5905	632.953	776.013	90.4095	0.17	227.608	0.47415	20.862	2.1336	17.9742	24.264
I1*	383	1110.7	7.97	100	33.6639	6356.68	0.05	0.05	0.23	0.46	96.6993	160.674	8.1682	0.05	67.5345	0.05	0.79495	0.02	0.23	2.106
D4	720	2088	7.52	100	37.3056	4780.65	0.07	0.07	0.69595	11.859	382.033	902.912	42.1703	0.07	1126.66	0.18315	69.0568	0.03	14.0751	6.424
D3	536	1554.4	7.68	100	32.5385	4241.84	0.06	0.06	0.59335	13.9003	322.049	784.612	51.3924	0.06	911.978	0.18985	61.3608	0.0554	10.9969	5.761
D2	825	2392.5	7.28	100	42.1541	5227.83	0.1301	0.07	0.4368	17.2398	364.749	1075.93	59.1543	0.07	1406.12	0.2974	79.6561	0.03	28.1785	8.709
D1	545	1580.5	7.35	100	28.0916	3766.35	0.08595	0.10155	0.6875	35.8438	374.305	633.945	48.4219	0.06	693.961	0.28905	63.1328	0.1875	20.336	6.178
G4*	1031	2989.9	6.74	95.5279	34.7653	5425.61	0.1302	0.07	0.35	5.20835	488.481	568.403	66.9878	0.07	21.467	0.42535	48.4462	0.03	10.3906	13.089
G3*	708	2053.2	6.53	90.1225	19.5395	2876.93	0.10415	0.05	0.26	6.39325	320.28	277.448	59.733	0.05	21.0482	0.65105	22.4674	0.02	6.73175	4.24
G2*	609	1766.1	6.38	88.6164	19.2379	2665.95	0.09555	0.06	0.32	7.4204	328.447	336.17	62.9538	0.06	17.1577	0.629	18.7659	0.02	6.83915	3.841
G1*	537	1557.3	7.03	100	20.6564	3652.41	0.133	0.05	0.27	8.87635	209.475	215.984	58.8032	0.05	13.1915	0.4588	26.8484	0.01995	7.07445	4.606
A4	723	2096.7	7.58	100	34.257	5007.62	0.10145	0.19565	0.31885	10.6232	274.819	726.819	46.2608	0.06	565.21	0.3623	73.8043	0.02	20.1594	7.077
A2	689	1998.1	7.36	100	30.5795	4253.32	0.07475	0.05	0.36005	7.3709	260.781	779.429	47.7582	0.05	494.273	0.17665	66.4266	0.02	12.5951	6.776
A3	621	1800.9	7.37	100	27.2277	3939.25	0.1187	0.05935	0.59345	10.8605	242.507	655.549	47.2923	0.06	332.737	0.31155	100.623	0.05195	25.4748	5.283
A1	649	1882.1	7.33	100	36.3907	5339.47	0.08475	0.07	0.49155	8.4746	211.975	910.483	54.4746	0.07	359.373	0.2627	47.8135	0.07625	15.5254	8.397
C1	618	1792.2	6.44	90.9407	22.157	2853.18	0.35435	0.0656	1.4173	12.9265	310.203	503.182	14.0289	0.05	205.905	0.4462	36.063	1.00395	51.647	4.94
C2	784	2273.6	6.68	94.4775	26.3488	3547.43	0.05875	0.06525	0.3851	49.2102	321.416	686.181	25.3982	0.05	141.266	0.2154	25.7767	0.1436	35.6723	7.478
C3	1200	3480	6.73	94.5303	34.3567	4913.94	0.1316	0.0965	0.3684	15.307	598.053	709.807	40.0789	0.07	105.632	0.32455	52.0438	0.17545	28.8509	15.688
C4	1362	3949.8	6.52	91.3397	43.784	5346.44	0.08	0.08	0.42	12.4477	1038.88	1145.42	49.3933	0.08	241.726	0.2092	79.0376	0.03	21.4958	16.519
B3	1209	3506.1	7.53	100	48.2473	6439.55	0.0954	0.08	0.38	5.69655	502.71	1213.75	63.5401	0.08	1068.56	0.17175	136.136	0.03	16.3549	12.905
B4	1800	5220	7.51	100	57.2213	7767.08	0.1297	0.09	0.47	5.07075	576.616	1538.7	64.3042	0.09	939.516	0.1297	175.425	0.04	21.5212	20.368
B1	1114	3230.6	7.54	100	40.8976	5405.88	0.12295	0.06555	0.33	4.7787	697.328	1091.5	43.5082	0.07	686.402	0.14755	250.492	0.02	12.3934	9.611
B2	876	2540.4	7.08	100	36.6756	5018.85	0.15575	0.07375	0.33	6.7705	390.984	940.164	42.7049	0.07	631.148	0.3115	132.623	0.0492	11.082	8.967
H6*	277	803	5.58	68.7	7.29	648	0.04	0.047	0.57	98.77	188.4	143	21.2	0.011	23.1	0.11	7.04	1.308	3.49	2.4
H4*	563	1633	5.89	75.3	14.69	1743	0.07	0.006	0.11	4.79	178	217	29.1	0.006	19.1	0.63	10.51	0.056	4.79	4.56
H5*	559	1621	6.15	82	15.29	2001	0.1	0.007	0.16	5.82	266.7	211	44.2	0.007	22.3	0.53	18.26	0.007	5.72	5.71
H2*	1564	4536	5.68	39.6	19.82	1115	0.04	0.007	1.33	12.54	258.2	182	31	0.007	22.7	0.17	10.15	1.628	27.13	3.74
H3*	877	2543	6.45	76.2	11.73	1529	0.12	0.006	0.14	8.52	131.8	104	23.1	0.006	20.4	0.46	8.56	0.05	2.99	3.85
H1*	1277	3703	5.71	55.6	21.52	1785	0.05	0.038	0.74	21.76	184.1	295	54.4	0.006	23.8	1.28	42.94	0.499	8.73	4.62
F1*	669	1940	5.97	69.9	13.27	1410	0.06	0.04	1.85	35.43	106.8	220	33.1	0.01	26.2	2.14	49.69	0.098	6.43	3.75
F2*	888	2575	5.86	53.8	12.71	951	0.02	0.086	0.49	18.25	341.5	133	40.5	0.006	22.3	0.12	16.19	0.151	1.72	3.03
F3*	407	1180	7.04	100	9.34	1373	0.03	0.118	0.21	20.35	432.1	149	102.7	0.009	28.8	0.28	26.38	0.007	1.77	4.13
F4*	415	1204	6.41	90.2	14.46	2304	0.04	0.063	1.2	20.34	65.2	151	43.1	0.005	21.5	0.71	58.32	4.225	20.12	4.29
E3	667	1934	6.65	95.3	28.8	4644	0.13	0.12	0.53	25.6	144	456	33.1	0.09	19.3	0.4	65.9	0.2	28.7	8.8
E2	808	2343	6.32	90.6	33.7	4849	0.15	0.12	0.38	15.4	135	669	21.2	0.11	85.1	0.33	48	0.23	36	11.48
E1	1223	3547	6.4	90.4	44.5	6793	0.17	0.16	0.49	19	320	638	42.8	0.13	39.8	0.49	53	0.29	52	18.33
† Lime Buffer Capacity
‡ Equilibrium Lime Buffer Capacity
§ Cation Exchange Capacity
¶ Total Organic Carbon
